# Supplementary material for: Effects of a Diabetes Self-Management Education Program on Glucose Levels and Self-Care in Type 1 Diabetes: A Pilot Randomized Controlled Trial
Source: Int J Environ Res Public Health. 2022 Dec 6;19(23):16364. doi: 10.3390/ijerph192316364 (PMC9738291; doi:10.3390/ijerph192316364)
Supplement: Supplementary file 1 [file ijerph-19-16364-s001.zip]

Archive with 1 entries (1 files):
- ijerph-2035081-supplementary.pdf
